# Supplementary material for: Identification of Dof transcription factors in Dendrobium huoshanense and expression pattern under abiotic stresses
Source: Front Genet. 2024 Apr 22;15:1394790. doi: 10.3389/fgene.2024.1394790 (PMC11070552; doi:10.3389/fgene.2024.1394790)
Supplement: Supplementary file 1 [file Table2.XLSX]

## Sheet: Sheet1
Table S2 The primers used for the qRT-PCR analysis
Actin	GTGGTGGCTCCTCCTGAAAG
	CCTATGCACGATAGCTGGACC
DhDof20	GATGGACAACAACGAAGA
	AATTCTCAGGCGATGATG
DhDof16	ATGGAAAGCGTTAGAGAC
	CGCCATCGTTCTCTTATC
DhDof2	GAGTTCTAAATCGCTTTG
	TAACTTTGTCTTCAACCT
DhDof12	AGACGAGGTTCTGTTATTTCAAT
	CAATAGCGGTGGCAGATC
DhDof13	GATTCACCAAACACCAAGT
	GCGGCAACCTTTACATAA
DhDof22	TTACTATAACAACTACAGCCTCAC
	CCACCTTCCGTCCAATAAC
DhDof18	AAGTCGCCATTCTCAGAT
	GTTGTAGTTGTTGAAGTAGCA
DhDof8	GCGACACAAAGTTCTGTTACTA
	AATAGCGACGGCAGGATT
DhDof9	GCGACACAAAGTTCTGTTACTA
	AATAGCGACGGCAGGATT
DhDof19	AAGTCGCCATTCTCAGAT
	GTTGTAGTTGTTGAAGTAGCA
DhDof17	ATGGAAGGAATGGAGATT
	GTAGTTGTTATAGTAGCAGAA
DhDof21	TGTGAAGGAAGTAGAGAT
	CTGTAATTGTTGTAATAGCA
DhDof4	GGAAGAACAAGAGAACGA
	GAATAACTGGAGGTGGTG
DhDof7	CTTCTTCTTCTTCATCTA
	GGTTATAGTTGTTATAGTAG
DhDof5	GGAAGAACAAGAGAACGA
	GAATAACTGGAGGTGGTG
DhDof15	TGCTACTACAACAACTACAG
	GCCTTTAGTCCAGTAACG
DhDof3	AACACCAAATTCTGCTATTACAA
	GTAACGGCGACAAGACTT
DhDof11	AAAATTCCCCAACCTGAA
	AGTAGTTGTTGAAGTAGCA
DhDof10	AAAATTCCCCAACCTGAA
	AGTAGTTGTTGAAGTAGCA
DhDof1	AAGAAGACCAGAACTCAA
	GTTGTTGTAATAGCAGAATT
