# Supplementary material for: Identification of Dof transcription factors in Dendrobium huoshanense and expression pattern under abiotic stresses
Source: Front Genet. 2024 Apr 22;15:1394790. doi: 10.3389/fgene.2024.1394790 (PMC11070552; doi:10.3389/fgene.2024.1394790)
Supplement: Supplementary file 2 [file Table1.XLSX]

## Sheet: Sheet1
Table S1 The Ka/Ks ratio of DhDof genes for selection pressure analysis
Gene_1	Gene_2	Ka	Ks	Ka/Ks
Dhu000024068	Dhu000011533	0.0172103	0.0221282	0.777755
Dhu000003320	Dhu000005270	0.454411	0.849031	0.535212
Dhu000003330	Dhu000005270	0.454411	0.901839	0.503872
Dhu000003320	Dhu000003330	0.00512239	0.0106385	0.481496
Dhu000014864	Dhu000025282	0.648987	1.34839	0.481305
Dhu000024068	Dhu000014864	0.657486	1.42457	0.461534
Dhu000014864	Dhu000023804	0.640981	1.45682	0.439987
Dhu000023804	Dhu000025282	0.641427	1.46007	0.439313
Dhu000024068	Dhu000021317	0.646251	1.51348	0.426996
Dhu000008503	Dhu000005270	0.671949	1.61836	0.415204
Dhu000015769	Dhu000005270	0.661857	1.61836	0.408968
Dhu000011377	Dhu000025282	0.584868	1.43283	0.40819
Dhu000011377	Dhu000008503	0.6723	1.64792	0.407969
Dhu000011377	Dhu000015769	0.665023	1.67465	0.397112
Dhu000011533	Dhu000014864	0.611009	1.54597	0.395228
Dhu000021317	Dhu000011533	0.617453	1.56806	0.39377
Dhu000027194	Dhu000023804	0.577856	1.47107	0.392814
Dhu000013776	Dhu000023804	0.577856	1.47107	0.392814
Dhu000023942	Dhu000014864	0.652232	1.70317	0.382951
Dhu000000352	Dhu000023942	0.740403	1.93946	0.381757
Dhu000003320	Dhu000024068	0.626892	1.65185	0.379509
Dhu000024068	Dhu000025282	0.493765	1.30514	0.378323
Dhu000011533	Dhu000005270	0.40586	1.07897	0.376157
Dhu000008503	Dhu000027194	0.706878	1.92332	0.36753
Dhu000008503	Dhu000013776	0.706878	1.92332	0.36753
Dhu000003330	Dhu000024068	0.633043	1.72645	0.366674
Dhu000024068	Dhu000005270	0.401032	1.11711	0.358991
Dhu000024068	Dhu000023804	0.639023	1.78604	0.357788
Dhu000005270	Dhu000023804	0.382948	1.09921	0.348385
Dhu000011533	Dhu000023804	0.609668	1.76555	0.345313
Dhu000003330	Dhu000023804	0.486701	1.41354	0.344313
Dhu000003330	Dhu000021317	0.680061	1.98973	0.341786
Dhu000003320	Dhu000023804	0.489782	1.4367	0.340907
Dhu000024068	Dhu000023942	0.56917	1.67041	0.340737
Dhu000024068	Dhu000015767	0.590464	1.74223	0.338912
Dhu000003330	Dhu000014864	0.68054	2.03297	0.334752
Dhu000003330	Dhu000027194	0.670486	2.04146	0.328434
Dhu000027194	Dhu000013776	0.00131926	0.00402146	0.328056
Dhu000015769	Dhu000027194	0.67427	2.05668	0.327844
Dhu000000352	Dhu000015767	0.712308	2.17853	0.326967
Dhu000015769	Dhu000013776	0.667368	2.04963	0.325604
Dhu000011533	Dhu000023942	0.660204	2.04837	0.322307
Dhu000021317	Dhu000023804	0.639125	2.00922	0.318096
Dhu000003330	Dhu000013776	0.633482	1.99711	0.317199
Dhu000027194	Dhu000015767	0.564758	1.79141	0.315258
Dhu000013776	Dhu000015767	0.564758	1.79141	0.315258
Dhu000022280	Dhu000011533	0.641799	2.04213	0.314279
Dhu000027194	Dhu000023942	0.519384	1.66042	0.312803
Dhu000013776	Dhu000023942	0.519384	1.66042	0.312803
Dhu000021317	Dhu000027194	0.744774	2.39599	0.310842
Dhu000021317	Dhu000005270	0.528004	1.71892	0.307172
Dhu000003320	Dhu000023942	0.599022	1.95387	0.306583
Dhu000021317	Dhu000013776	0.747325	2.47043	0.302509
Dhu000003320	Dhu000021317	0.76066	2.53328	0.300268
Dhu000011377	Dhu000013776	0.624729	2.15256	0.290226
Dhu000003320	Dhu000027194	0.672595	2.31926	0.290005
Dhu000011377	Dhu000024068	0.635701	2.19488	0.289629
Dhu000011533	Dhu000015767	0.654873	2.30072	0.284638
Dhu000003320	Dhu000013776	0.635581	2.26284	0.280877
Dhu000003320	Dhu000011533	0.671574	2.39594	0.280297
Dhu000011377	Dhu000027194	0.61058	2.18246	0.279766
Dhu000003330	Dhu000023942	0.586652	2.10298	0.278962
Dhu000023942	Dhu000023804	0.619413	2.2541	0.274794
Dhu000027194	Dhu000005270	0.347247	1.29722	0.267685
Dhu000013776	Dhu000005270	0.347247	1.29722	0.267685
Dhu000011533	Dhu000000352	0.661487	2.48406	0.266293
Dhu000011377	Dhu000015767	0.657114	2.46816	0.266236
Dhu000021317	Dhu000009040	0.586585	2.20728	0.26575
Dhu000021317	Dhu000025304	0.586585	2.20728	0.26575
Dhu000003320	Dhu000015767	0.616689	2.32996	0.264678
Dhu000022280	Dhu000021317	0.626495	2.3831	0.262891
Dhu000024068	Dhu000015769	0.553021	2.1285	0.259817
Dhu000024068	Dhu000008503	0.553021	2.1285	0.259817
Dhu000011377	Dhu000023942	0.655067	2.53798	0.258106
Dhu000024679	Dhu000022280	0.600578	2.34313	0.256314
Dhu000021317	Dhu000008503	0.577634	2.25631	0.256008
Dhu000011377	Dhu000005270	0.55452	2.17156	0.255356
Dhu000003330	Dhu000011533	0.671301	2.65039	0.253284
Dhu000009040	Dhu000023804	0.603969	2.40758	0.250861
Dhu000025304	Dhu000023804	0.603969	2.40758	0.250861
Dhu000005270	Dhu000025282	0.324571	1.31317	0.247167
Dhu000015769	Dhu000023804	0.62473	2.54351	0.245617
Dhu000008503	Dhu000023804	0.62473	2.54351	0.245617
Dhu000003320	Dhu000014864	0.616433	2.51389	0.245211
Dhu000021317	Dhu000015767	0.565541	2.33723	0.241971
Dhu000024068	Dhu000013776	0.546399	2.31407	0.236121
Dhu000003330	Dhu000015767	0.604283	2.59044	0.233274
Dhu000024679	Dhu000014864	0.561377	2.43778	0.230282
Dhu000024068	Dhu000027194	0.544611	2.37097	0.2297
Dhu000021317	Dhu000023942	0.557906	2.46156	0.226647
Dhu000011533	Dhu000025282	0.433239	1.91512	0.226221
Dhu000011377	Dhu000021317	0.623897	2.80778	0.222203
Dhu000021317	Dhu000015769	0.595618	2.80027	0.2127
Dhu000011377	Dhu000003330	0.67983	3.24258	0.209657
Dhu000011377	Dhu000023804	0.617612	2.97841	0.207363
Dhu000015769	Dhu000014864	0.681889	3.2923	0.207116
Dhu000025304	Dhu000008503	0.704765	3.43151	0.205381
Dhu000022280	Dhu000024068	0.553404	2.70587	0.20452
Dhu000025304	Dhu000015769	0.703983	3.53001	0.199428
Dhu000009040	Dhu000025282	0.54471	2.76666	0.196884
Dhu000025304	Dhu000025282	0.54471	2.76666	0.196884
Dhu000024679	Dhu000015767	0.617344	3.20983	0.192329
Dhu000015767	Dhu000023804	0.614431	3.19577	0.192264
Dhu000011377	Dhu000011533	0.573603	3.01525	0.190234
Dhu000005270	Dhu000014864	0.405412	2.15593	0.188045
Dhu000009040	Dhu000027194	0.542328	3.0089	0.180241
Dhu000009040	Dhu000013776	0.542328	3.0089	0.180241
Dhu000025304	Dhu000027194	0.542328	3.0089	0.180241
Dhu000025304	Dhu000013776	0.542328	3.0089	0.180241
Dhu000005270	Dhu000015767	0.43934	2.47747	0.177334
Dhu000005270	Dhu000023942	0.446872	2.54812	0.175373
Dhu000023942	Dhu000025282	0.578962	3.37763	0.171411
Dhu000003320	Dhu000009040	0.614042	3.74544	0.163944
Dhu000003320	Dhu000025304	0.614042	3.74544	0.163944
Dhu000003330	Dhu000009040	0.562395	3.53816	0.158951
Dhu000003330	Dhu000025304	0.562395	3.53816	0.158951
Dhu000009040	Dhu000008503	0.704765	4.43739	0.158824
Dhu000015767	Dhu000025282	0.598163	4.05109	0.147655
Dhu000000352	Dhu000025282	0.478935	3.26454	0.146708
Dhu000009040	Dhu000000352	0.793152	5.43691	0.145883
Dhu000025304	Dhu000000352	0.793152	5.43691	0.145883
Dhu000024679	Dhu000011377	0.507521	3.48032	0.145826
Dhu000011377	Dhu000003320	0.637881	4.39742	0.145058
Dhu000009040	Dhu000015769	0.703983	4.91438	0.14325
Dhu000024068	Dhu000000352	0.676743	4.80463	0.140852
Dhu000009040	Dhu000011533	0.552205	4.01325	0.137596
Dhu000000352	Dhu000011214	0.474707	3.46612	0.136956
Dhu000011377	Dhu000014864	0.486242	3.98859	0.121908
Dhu000023942	Dhu000015767	0.0044793	0.0647651	0.0691622
Dhu000009040	Dhu000025304	0	0.00515023	0
